# Supplementary material for: Whole-Genome Sequencing Reveals the Genomic Characteristics and Selection Signatures of Hainan Black Goat
Source: Genes (Basel). 2022 Aug 26;13(9):1539. doi: 10.3390/genes13091539 (PMC9498695; doi:10.3390/genes13091539)
Supplement: Supplementary file 1 [file genes-13-01539-s001.zip]

Archive with 1 entries (1 files):
- genes-1856119-supplementary.pdf
